# Supplementary material for: Intranasal Administration of KYCCSRK Peptide Rescues Brain Insulin Signaling Activation and Reduces Alzheimer’s Disease-like Neuropathology in a Mouse Model for Down Syndrome
Source: Antioxidants (Basel). 2023 Jan 2;12(1):111. doi: 10.3390/antiox12010111 (PMC9854894; doi:10.3390/antiox12010111)
Supplement: Supplementary file 1 [file antioxidants-12-00111-s001.zip]

Archive with 1 entries (1 files):
- antioxidants-2138842-supplementary.pdf
